# Supplementary material for: The Clonal Diversity of Peripheral B Cell Receptor Immune Repertoire Impaired by Residual Malignant B Cells Predicts Treatment Efficacy in B Cell Lymphoma Patients
Source: Cancers (Basel). 2022 Sep 23;14(19):4628. doi: 10.3390/cancers14194628 (PMC9564088; doi:10.3390/cancers14194628)
Supplement: Supplementary file 1 [file cancers-14-04628-s001.zip]

Archive with 1 entries (1 files):
- cancers-1844709-supplementary.pdf
